# Supplementary material for: The first South American sandownid turtle from the Lower Cretaceous of Colombia
Source: PeerJ. 2015 Dec 15;3:e1431. doi: 10.7717/peerj.1431 (PMC4690369; doi:10.7717/peerj.1431)
Supplement: Supplemental Information 2 — Character-Taxon matrix (Nexus file) used for the phylogenetical analysis. [file peerj-03-1431-s002.txt]

#NEXUS
[written Mon Oct 26 07:25:07 ECT 2015 by Mesquite  version 3.04 (build 725) at Edwins-MacBook-Pro.local/172.16.7.179]

BEGIN TAXA;
	TITLE Taxa;
	DIMENSIONS NTAX=155;
	TAXLABELS
		Annemys_latiens Basilochelys_macrobios Changmachelys_bohlini Eileanchelys_waldmani Chubutemys_copelloi Liaochelys_jianchangensis Manchurochelys_manchoukuoensis Otwayemys_cunicularius Plastomenus_aff._thomassii Sinemys_brevispinus Stylemys_nebrascensis Xenochelys_formosa Adocus_amtgai Adocus_beatus Alienochelys_selloumi Allopleuron_hoffmanni Annemys_levensis Apalone_spinifera Araripemys_barretoi Archelon_ischyros Argillochelys_africana Argillochelys_cuneiceps Ashleychelys_palmeri Australochelys_africanus Baena_arenosa Baptemys_wyomingensis Basilemys_variolosa Boremys_pulchra Bouliachelys_suteri Calcarichelys_gemma Caretta_caretta Carettochelys_insculpta Carolinochelys_wilsoni Chelodina_colliei Chelodina_longicollis Chelonia_mydas Chelonoidis_chilensis Chelonoidis_gringorum Chelosphargis_advena Chelus_fimbriatus Chelydra_serpentina Chengyuchelys Chisternon_undatum Chitracephalus_dumonii Chrysemys_picta Desmatochelys_padillaii Condorchelys_antiqua Corsochelys_haliniches Ctenochelys_stenoporus Dermatemys_mawii Dermochelys_coriacea Desmatochelys_lowi Dinochelys_whitei Dorsetochelys_delairi Dracochelys_bicuspis Echmatemys_wyomingensis Elseya_dentata Emarginachelys_cretacea Emys_orbicularis Eochelone_brabantica Eretmochelys_imbricata Erquelinnesia_gosseleti Erymnochelys_madagascariensis Euclastes_acutirostris Euclastes_platyops Euclastes_wielandi Testudo_hermanni Geoclemys_hamiltonii Glyptops_plicatulus Gopherus_polyphemus Heckerochelys_romani Helochelydra_nopcsai Hoplochelys_crassa Hoyasemys_jimenezi Indochelys_spatulata Itilochelys_rasstrigin Judithemys_sukhanovi Kallokibotion_bajazidi Kayentachelys_aprix Kinosternon_flavescens Kirgizemys_hoburensis Lepidochelys_kempii Lepidochelys_olivacea Lissemys_punctata Lophochelys Macroclemys_schmidti Macroclemys_temminckii Meiolania_platyceps Mesodermochelys_undulatus Mexichelys_coahuilaensis Mongolemys_elegans Mongolochelys_efremovi Myuchelys_latisternum Natator_depressus Neurankylus_eximius Nichollsemys_bareri Ninjemys_oweni Niolamia_argentina Notoemys_laticentralis Notoemys_oxfordiensis Notoemys_zapatocaensis Ocepechelon_bouyai Odontochelys_semitestacea Ordosemys_leios Ordosemys_skull Pacifichelys_spp. Palaeochersis_talampayensis Patagoniaemys_gasparinae Peligrochelys_walshae Pelodiscus_sinensis Pelomedusa_subrufa Phrynops_geoffroanus Platychelys_oberndorferi Platysternon_megacephalum Plesiobaena_antiqua Plesiochelys_etalloni Pleurosternon_bullockii Podocnemis_expansa Portlandemys_macdowelli Prochelidella_cerrobarcinae Procolpochelys_grandaeva Proganochelys_quenstedti Proterochersis_robusta Protochelydra_zangerli Protostega_gigas Puppigerus_camperi Rhinochelys_nammourensis Rhinochelys_pulchriceps Rhinochelys_sp. Santanachelys_gaffneyi Shachemys_laosiana Siamochelys_peninsularis Sinemys_gamera Sinemys_lens Solnhofia_parsonsi Staurotypus_triporcatus Sternotherus_odoratus Syllomus_aegyptiacus Tasbacka_aldabergeni Tasbacka_ouledabdounensis Terlinguachelys_fischbecki Jurassichelon_oleronensis Toxochelys_latiremis Trachemys_scripta Trinitichelys_hiatti Warkalania_carinaminor Xinjiangchelys_junggarensis Xinjiangchelys_radiplicatoides Xinjiangchelys_wusu Yaminuechelys_maior Yehguia_tatsuensis Leyvachelys_cipadi Brachyopsemys_tingitana Angolachelys_mbaxi Sandwonia_harrisi 
	;

END;


BEGIN CHARACTERS;
	TITLE  Character_Matrix;
	DIMENSIONS  NCHAR=257;
	FORMAT DATATYPE = STANDARD GAP = - MISSING = ? SYMBOLS = "  0 1 2 3 4 5";
	CHARSTATELABELS 
		1 'NA, presence/absence', 2 NA_medial_contact, 3 NA_size_of_nasals, 4 PF_medial_contact, 5 'PF pref-vomer contact', 6 'PR pref-palatine contact', 7 PF_dorsal_exposure, 8 PF_cranial_scutes, 9 'LA presence/absence', 10 FR_orbit_contribution, 11 FR_medially_fused, 12 FR_direction_orbits, 13 'PA parieta-squamosal contact', 14 PA_foramen_nervi_trigemini, 15 PA_posterodorsal_margin, 16 PA_contribution_proc._troch._otic., 17 'PA foramen stap-tempor.', 18 PA_pineal_foramen, 19 'JU jugal-squamosal contact', 20 JU_participation_upp._temp._emargination, 21 'JU jugal-quadrate contact', 22 JU_medial_process, 23 QJ_lower_temp._emarg., 24 'QJ qj-maxilla contact', 25 'QJ qj-squamosal contact', 26 'SQ sq-postorbital contact', 27 'SQ sq-supraoccip. contact', 28 SQ_posterolateral_protub., 29 SQ_posterior_process, 30 'SQ sq-qudrate contact', 31 'PO po-palatine contact', 32 ST_supratemporal, 33 PM_apertura_narium_externa, 34 PM_fusion_pm, 35 PM_foramen_prepalatinum, 36 PM_apertue_narium_externa, 37 PM_medial_premax._hook, 38 PL_contribution_braincase_wall, 39 PL_contribution_upp._triturating_surf, 40 PL_secondary_palate, 41 'PL palatine-vomer contact', 42 MX_triturating_surface_definition, 43 MX_accessory_ridges, 44 'VO number of vomer(s)', 45 'VO vomer-pterygoid contact', 46 VO_vomerine_teeth, 47 'VO vo-premaxila contact', 48 VO_ventral_crest, 49 VO_shape_palate_roof, 50 VO_vomerine_pillar, 51 VO_upper_triturating_surface, 52 'QU cavum acustico-jugulare', 53 QU_caum_tympani, 54 QU_precolumellar_fossa, 55 QU_antrum_postoticum, 56 'QU arrangement qu,op,stape, E. tube', 57 QU_proc._trochlerais_oticum, 58 QU_musculatory_facet_of_proc.t.O, 59 'QU qu-basiphenoid', 60 'EPt absence/presence', 61 PT_teeth, 62 PT_basipterygpod_process, 63 PT_interpterygoid_vacuity, 64 'PT pt-basioccipital', 65 PT_proces._troch._pteryg, 66 PT_foramen_palat._post., 67 PT_medial_contact, 68 PT_contribution_foram._palat._post., 69 PT_vertical_flange, 70 'PT pterygoid-exoccipital', 71 PT_fossa_podocnemidoidea, 72 PT_proc._pteryg._externus, 73 PT_position_pt_respec_bs, 74 PT_medial_ridge, 75 PT_posterolateral_extension, 76 SO_crista_supraoccip., 77 SO_dorsal_exposure, 78 SO_horizontal_crest, 79 EX_medial_contact, 80 BO_anterior_morphology, 81 'BO deep C-shaped', 82 PR_dorsal_exposure, 83 OP_transverse_plane, 84 OP_ventral_ridge, 85 OP_procesus_interfenestralis, 86 BS_rostrum_basisphenoidale, 87 BS_paired_of_ventral_pits, 88 BS_ventral_surface_shape, 89 'BS rough surface between bs-bo', 90 BS_dorsum_sellae, 91 BS_foramen_carotic_laterale, 92 BS_foramen_ant._can._car._int, 93 HY_facil_nerve_path, 94 SA_size_of_foramen_stap._temp., 95 SA_position_of_foramen_st._temp, 96 RS_recessus_scalae_tympani, 97 FJ_foramen_jugulare_posterius, 98 'FN foramen nervi hypoglossi (XII)', 99 IC_internal_carotid_artery_splitting, 100 IC_foramen_post._canc._carot._intern., 101 PAr_palatine_artery, 102 FP_fenestra_perilymphatica, 103 CS_cranial_scute_D, 104 CS_cranial_scute_X_vs_D, 105 CS_cranial_scute_X_vs_G, 106 'CS cranial scutes A,B, C', 107 CS_cranial_scute_O, 108 CS_cranial_scute_P, 109 DE_medial_contact, 110 DE_width_triturating_surface, 111 DE_symphyseal_ridge, 112 DE_lingual_ridge, 113 'DE dentary-surangular arrangement', 114 SP_splenial, 115 CA_carapacial_scutes, 116 CA_parallel_keels, 117 'CA+PLA sculpturing of surface', 118 'CA+PLA pattern of sculpturing', 119 CA_carapacial_sutures, 120 NU_nuchal_articulation_with_neural, 121 NU_costiform_process, 122 NU_length_vs_width, 123 NU_posteriomedial_fontanelles, 124 NE_neural_formula, 125 NE_shape_of_neurals, 126 NE_number_of_neurals, 127 PE_peripheral_gutter, 128 PE_number_of_peripherals, 129 PE_anterior_musk_ducts, 130 CO_costals_1_contact, 131 CO_posterior_costals_contact, 132 CO_distal_rib_end, 133 CO_rib_free_peripherals, 134 CO_alternative_lateral_ends, 135 'CO costal 9 abs/pres', 136 CO_shape_of_costal_3, 137 SUP_number_of_suprapygals, 138 SUP__sup1_vs_sup2, 139 'CE cervical abs/pres', 140 PY_pygal_notch, 141 SPR_supramarginals, 142 VE_shape_of_vertebrals, 143 VE_position_of_ver._3_and_4, 144 'VE vertebrals 3-4 sulcus embayment', 145 VE_vertebral_1_anterior_carapace, 146 MA_marginal, 147 PLR_extrapleurals, 148 PLA_connection_with_carapace, 149 PLA_central_plastral_fontanella, 150 PLA_posterior_plastral_fontanella, 151 PLA_plastral_kinesis, 152 PLA_plastral_kinesis_hyop_vs_hypo, 153 'PLA hyo-hypo contact and shape', 154 'EN absence/presence', 155 EN_anterior_process, 156 EN_size_of_posterior_process, 157 EN_distinct_posterolateral_process, 158 EN_shape_in_ventral_view, 159 EN_suture_with_hyop, 160 EPI_shape_and_contacts, 161 EPI_anterior_lip, 162 HYO_ax._buttress_contact, 163 HYO_termination_ax._buttress, 164 'ME absence/presence', 165 ME_medial_contact, 166 HYPO_inguinal_buttress_contact, 167 HYPO_termination_inguinal_buttress, 168 XI_anal_notch, 169 XI_shape_of_xiphiplastron, 170 PLAS_plastral_scutes, 171 PLAS_midline_sulcus, 172 GU_number_of_gulars, 173 EXT_extragulars, 174 EXT_extragulars_medial_contact, 175 EXT_anterior_plastral_tuberosities, 176 EXT_restricted_to_epiplastron, 177 'IN intergular absence/presence', 178 HU_number_of_pairs, 179 'HU humero-pectoral sulcus', 180 'PEC pectorals abs/pres', 181 'PEC anterior-posteriorl developed', 182 'ABD abdominals abs/pres', 183 AN_anal_vs_xiphiplastron, 184 'INF inframarginal absence/presence', 185 CER_cervical_rib_size, 186 CEV_transverse_process, 187 CEV_ventral_keels, 188 CEV_cervicals_8_vs_7, 189 CEV_diapophyses, 190 CEV_central_articulation, 191 CEV__cervical_8_vs_dorsal_cerv._1, 192 CEV_biconvex_middle_neck, 193 'CEV biconvex absence/presence', 194 CEV_biconvex_position, 195 CEV_cervicals_5_and_6, 196 CEV_cervicals_6_and_7_double, 197 CEV_cervicals_6_and_7_central, 198 CEV_cervicals_7_and_8_double, 199 CEV_heigth_vs_lenght, 200 CEV_cervical_8_neural_arch, 201 CEV_postzygapophyses, 202 CEV_cervical_8_ventral_process, 203 CEV_cervicals_7_and_8_shape_art., 204 DR_dorsal_rib_1_length, 205 DR_dorsal_ribs_9_and_10, 206 DR_dorsal_rib_10, 207 DV_dorsal_vert._articulation, 208 CA_tail_club, 209 CA_caudal_centra, 210 CA_anterior_caudal_centra, 211 CA_posterior_caudal_centra, 212 CA_chevrons, 213 CA_caudal_tail_ring, 214 SCA_anterodorsal_ridge, 215 SCA_ventral_ridge, 216 SCA_horizontal_ridge, 217 SCA_glenoid_neck, 218 'SCA lamina between sc/acromion', 219 SCA_internal_angle, 220 COR_coracoid_vs_humerus_lenght, 221 COR_coracoid_foramen, 222 CLE_cleithrum, 223 PEL_pelvis_shell_attachment, 224 PEL_thryoid_fenestra, 225 IL_iliac_neck, 226 IL_iliac_scar, 227 IL_shape_of_articular_site, 228 IL_posterior_notch_in_acetabul., 229 IL_thelial_process, 230 PUP_pubis_lateral_process, 231 PUB_epipubics, 232 ISC_ischium_contact_with_plastron, 233 ISC_metischial_process, 234 'HYS hypoischium absence/presence', 235 HUM_ectepicondylar_foramen, 236 HUM_proximal_articular_surface, 237 HUM_lateral_process, 238 HUM_lateral_proc._visible_dorsal_v., 239 HUM_lateral_process_shape, 240 HUM_expansion_lateral_process, 241 HUM_medial_concavity, 242 HUM_anterior_projection_lateral_proc., 243 HUM_length_vs_width, 244 HUM_scar_for_muscle_latissimus, 245 'HUM-FEM length', 246 ULN_contact_with_radius, 247 RAD_curves_towards_anterior, 248 MAN_phalangeal_formula, 249 MAN_paddles, 250 MAN_flippers, 251 ULNR_ulnare_vs_intermedium, 252 PES_number_of_digits, 253 'MAN-PES flattening of carpals and tarsals', 254 'MAN-PES hyperphalangy', 255 FEM_femoral_trochanters, 256 TIB_tibial_pit, 257 Pterygoid_posteromedial_wing ; 
	MATRIX
	Annemys_latiens                 01?0??1?1101?1002010?0?0??0????11????0????????????02???1100111200?1???0?0???0???0002??00?????00?????1?????????????000-0100001111?0(0 1)00010101121(0 1)10101000-201111011002-0000010001000000010??????????????????????????????????????0??--???????00000---1?0???????????0
	Basilochelys_macrobios          ?????????????1002????????????????????0?????101?0???2????110111200?1??10?000????0100???100????00??2111?????????????001?0??0011111?0?0?010??1?211001?0000-20111101?0{0 1}2-??000????1??01???0??11??0--------1?0??0??1???????????????011--?001??1??????????????????????0
	Changmachelys_bohlini           ???1??0?110?0???1?100?00000000011?????0??0-????????22021??0?1???00?01?0?000100?0?002??100???0001?0??1?????????????000-0?00?01111?0000010?01?21??0?01??0-201?121??002-0000????????????????11??1???0???01?0??????1????0????2????0?1--?????????0?????1????100?000???
	Eileanchelys_waldmani           00000?1?110?0?0-0?100?0000?0000?10000??0???1?1000001202?0-0?1??00????00?0??0?-?000011?100????00110????????????????0?0-0??0000111?0000010101?20000????00-001??00????????0?0?00???00?0???0????????????????????????????????????????????????????????????????????????0
	Chubutemys_copelloi             ???00000100?010?00?00?00?00?00?11??????00??11100000120211?0?112000100000?001?-?00?0110000??????1100???????????????0???0???????0??0?????0????????0???????????????????????????????????????????1?1?????????0?????0??????1110?0?????????????????????????????????????0
	Liaochelys_jianchangensis       0011??0?110?1?002?10?????0000??110?0????????????????????10???????0?????????100???00??????????00???????????????????000?1?????1?(0 1)1?011?011101?201?00?1110-20???211???2-0?010??????????????011??1????????1?0??????11???0???????????????????????????????????????0????
	Manchurochelys_manchoukuoensis  ???1??0?110?1?002010??????0000?110??00?0???101?0??02????100?11210?10?1010??10000?00???100????00?10221?------??????000-0??0001111?0020010101121100001?0??????????????????0????????????????11??1?0-0????1?0??????1?1200????2????????????????0?0?????1?????????0?0?0
	Otwayemys_cunicularius          ????????????????(0 1)????????????????????????0-???????????2?1????????????????????-????????????????0?????????????00010000????0???????00?0?0??????20?????1100-00111101?112-02000000010000001?000??011??10???000?01??0?12?0?????????????????????????????????????????????
	Plastomenus_aff._thomassii      1--10?0?110?110120110?000100?0?11----?0000-111200002202211011221002111020021010100021?000????00101212?------00??0?201201000011-3001000103----------1010-2???????1-32---??1--------------???????????????????20???????????????????????????????????????????????????0
	Sinemys_brevispinus             ????????????????????????0?0000?1????0??????????????2212?100?11?0?????00?0???0?00?0021?100????001?0??1???????????????1?0?00????0??0?2?0?0??2?2???1???110?2?11121????2?0001?0???1??0?0001?1????1?0-?????1?0???????112??????2???20????????????1000---1??????????????
	Stylemys_nebrascensis           1--1??0?110?110?20100000010000?11??????0?????1??????202?1?0?122?0???1?0???????????0????0???????????12?????????????000-0?0?00?10100000010101121100000000-201111011112-2?100001-1-00001001?????????????????????????????11102????01?--??0011110010---1?0??00010000??
	Xenochelys_formosa              1--10?0?100??1012?????????00????10?01?0000-1?10??002????1?01122?021-???10????????0????00?????10????12?------??????010-01?1001102101000100-1121100000000-201111011022-01100001-1-00-1-201????????????????????????????????????????????????????????????????????????0
	Adocus_amtgai                   1--1??0011001?0100100?00000000011000000?00-101?0?0022021100?1??1001111010001000??0021?000????001???11???????000001??????????????????????????????????????????????????????????????????????111?011?????0?110????????????1110200??????????????10000---1?0???0???????0
	Adocus_beatus                   1--1000?110?110120100?00010010011000010002110100000220211101122100111101?0010101?0021000????0001112110??????000?0?000-0101011101?0(0 1)00010??1121100100000-201111011002-00000100010001010001111?100-00101110102?111?????111020012011--010111100010---1?0??1001?????0
	Alienochelys_selloumi           0010??101001??0000100001000000011110001000-10100?00220210-0?1??1020-?101001000?00002?1000?????????2???------000101??????????????????????????????????????????????????????????????????????????????????????????????????????????????????????????????????????????????0
	Allopleuron_hoffmanni           1--1000010001?0000100000000001011000000101-10100?0022021210?1?210001110101010001100211010111?00110211???????001101230-01000011010002001011-021100001110-101112111032-0-021--------------11110111200011100012010111110111021112001--0011101112000001011012010101?0
	Annemys_levensis                00?1??0?110??10020100?00000000011000000--0-1?10000?220211001112000101?010001000000021?00?????00?101?10011?0?000001000-010000111110100010101121010101000-201111011002-0000010001000000010???????????????????0?00??????1110200110?1--?0?????00000---1?0???????????0
	Apalone_spinifera               1--101001101110120110000010010011121010001-11120000220221101122100211102002101010002100000000001112120------000001201201000011-3001000103----------11(0 1)0-201114111032-0-001----1---------11010120-0010111000201-111110111020012001--001110111010---1?00010110010?0
	Araripemys_barretoi             1--1??0?1101110-201102000100001110000?0001-?11??0003212?0-0212201020-00-000???0100001??00????01110232???????10??0101140101001101001200100-2121101001110-001111111112-01100011---00000102100?1111000000101002??0111110111?200121??????????11?000---1?0??10010000?0
	Archelon_ischyros               1--0??0010000?0?001010000?00010110?0?00001-1110000022021??011221020-?1030111000100021?000????001?0211???????000101230-0100001201000200000--1----0--1110-301113121032-0-021--------------101?011?????????0??201?111110111021112001--0011101112001101111112020101?0
	Argillochelys_africana          1--1??0011000?0000100200000001011010001111-10100?2122021100?1221020-?101010100?110021?010????001?02110??????010101??????????????????????????????????????????????????????????????????????????????????????????????????????????????????????????????????????????????0
	Argillochelys_cuneiceps         1--1??001100??0?001?0000?0000??11010001111-101000?1220?1100?1??1020-1101010100?11??????10??????1??2?????????????????????????????????????????????????????????????????????????????????????1111011120001110001?010?????????????????????????????????????????????????0
	Ashleychelys_palmeri            1--1??0011000?00001000000000000110100001?1-1010002122021100?1??1020-?101010100?11?021?010??????1??2???????????????000-0?00001101?00210101111201000011100101????1?032-0-02????????????????????????????????????????????1110211????????????????????????????????????0
	Australochelys_africanus        ????????0???0?1-00?00?0?00?0?0??0??00?00?1-?0??01?0110000-0??1000010?00?0000?-????110?00???????0-0??0???????????????????????????????????????????????????????????????????????????????????????????????????????????????????????????????????????????????????????????0
	Baena_arenosa                   ???0002?1101010000100000000000011000000001-1010000022021100212210010100100000-011?0210000???00?11?2221??????0000010013?101001101?000001?0-0-21100000000-00111101?11101?00000021100000010?10?10--------000?01010112200111020012011--000011100000---1?0?????????0?0
	Baptemys_wyomingensis           1--1000?110?110020100000010000011000010002?101000002202110011221001(0 1)?001?0010001?0021?00????02-1?02120------00??01010-0110001101?0000010??1121100000000-201111011112-1?000001-1-0011000011?1?111???????????2?1111??1?111020?12011--1???1?1??????????0??1001?????0
	Basilemys_variolosa             1--1??0?11??1?0??0100?000100?00110?00????????1??????20?21???122?0?????????????????0?????????????????????????00????00120101011101?0(0 1)000100-1?211001?0000-2011110110?2-0?000100(0 2)110010000111?1?1?0-0??????????????????????????12011--00011?1?????????????000?000???
	Boremys_pulchra                 0010002?1101110010100000000000011000000?0??101?0???22021100212210011?00?00000001?00210000???0001??2221------00000000130100001101?0000010100-21100000000-00111101?1?101??0000021?000000?0010010--------?????1010112100???????120??--?????????????????????????????0
	Bouliachelys_suteri             001(0 1)?0001000110000100000?0??0?011110000001-11100?0022021210112210101110101110001000211000001?001102110??????001101??????????????????????????????????????????????????????????????????????????????????????????????????????????????????????????????????????????????0
	Calcarichelys_gemma             1--1??????0???00???????0?000???1?01000?????1???0???22021210?1??10?0??1?3011100011002?1?001?????1??????????????????030-?1000011?10002001?0-1?2110?0011?0-301112111032-0-020001---?0?000?????????????????????201????????????????0????????1????????????????????????0
	Caretta_caretta                 1--100011000010000100200000001011010001111-101200212201121011221020-11010101000110021101011100011021?0------010101030-020000110000032010101121100011110-101112111032-0-020001---(0 1)0(0 1)0000011110111200011100012011111110111020112001--001110111201000111101201010200
	Carettochelys_insculpta         1--101001100110120100001010010011120010000-1112000022022110112210021110200210101000210000???0001112120------00000110120100001102001000100--12------1000-201111011022-01001----1--------?11010110-00101110002011111110111020012001--011110100000---1?00010220000?0
	Carolinochelys_wilsoni          1--1??0011000?00001000000000000110100000?1-101000?122021100?1??0020-11010?0100010?0???010??????1??2???????????????000-0?00001101?00?00101111211000011100101????1?032-0-02???????????????111??1?????11?1???1??????????1110211??????????????112000001?????????????0
	Chelodina_colliei               011011101111110-20100?1--10000111000001000-101?0000320230-1212201010-00-000000110000100000??1011122320------10010000130101000?01?12000100-1121-00000000-201111011112-01100010110000000021000111131000010100201011111011112001210111000110111000---1?000100100?0?0
	Chelodina_longicollis           011011101111110-20100?1--10000111000001000-10110000320230-1212201010-00-000000110000100000001011122320------1001000013010100-201112000100-1121-00000000-201111011112-01100010110000000021000111131000010100201011111011112001210111000110111000---1?00010010000?0
	Chelonia_mydas                  1--1000111000100001002000000010110101011120101000212201110011221020-1101000100011002110101110001102120------002011030-0200(0 1)0120100031010111121100001110-101112111032-0-020001---10(0 1)0000011110111200011100(0 1)12011111110111021112001--00111011120100011110120101?100
	Chelonoidis_chilensis           1--10000110011012010000001000001100000000201010110022022100112210011100100?100010002100000??0001002120------000001000-010100010100000110102121000000000-201111010002-1?100001-1-0000100111010111210101110102011111110111020012011--0001101(0 1)0010---1?0??00011000?0
	Chelonoidis_gringorum           ?????????????????????0??????????????????0?????????????????????????????????0????????????????????????1??????????????000-0??100010100000110102101100000000-201111010??2-??100001-1-00001001??????????????????????????????????????01??????????1?0?????1??????????????
	Chelosphargis_advena            0011??0?11001?0?00100?000000??0110?00??????1???????22021????1???????????????????????????????????????????????011101030-?100001??10002001?11?02110?0?11?00301112111032-0-02?????????????????????????????????????????????????????0??????????????????????????????????
	Chelus_fimbriatus               1--010101101010-2010001--10000111100001000-10100000320230-0212201010-00-000000110000100000001011122320------100100021(0 3)0101000101100000100-1021100000000-201111011112-31100010211001000021011111131000010100201011111011112001210111000110110000---1?00010010000?0
	Chelydra_serpentina             1--100001000110020100100000000011000100001-10100000220221001122100011101000100010002100000010001002120??????00????000-0120000101000200102-1021100001100-(1 2)01112111032-0-010001-1-0010?11011110111200101110102011111200111020012001--00011?110000---1?0001001?????0
	Chengyuchelys                   ??????????????????????????????????????????????????????????????????????????????????????????????????????????????????000-0?0000?11??0000010??0121010101000-201?1101?0010????0000000000000?0?????????????????????????????????????????????????????????????????????????
	Chisternon_undatum              001000201101010?10100000000000011000000001-10100000220211002122100111001000000011?0210000???0001102221------00000100??0100001101?0000010??0?21-?0?00000-00111101?1?101?00000021100000010?000?1112?0000??0?0101011??00????2????011--0000111?0000---1?0?????????0?0
	Chitracephalus_dumonii          ??????????????????????????????????????????????????????????????????????????????????????????????????????????????????021001000???0????20??0???1????0??11?0-1011110110?2-0?0000?????????????111?00?0-???????0??2???1???1??????????0?1--0001101??000---1?0???00???????
	Chrysemys_picta                 1--1000011001101201000000100000110000000020101000002202110011220001110010001000101021000000?0001002120------000001000-0101001101000000100-1021100000000-201111011112-10100001-1-0000100111110111211101110102011111110111020012011--000111110010---1?00010010000?0
	Desmatochelys_padillaii         0010??001100110001101000000001?110?0?0?0???1110???022021210?1??1010111010111000100021?000????00110211???????00??0?000-010000110?00?2?0?0??1?2???0001????????????????????????????????????10110111200000100002?10??????1110211??????????????112001101??11?202?1???0
	Condorchelys_antiqua            ??????????????0-0??????????000?????????????????????120?10-0?11000?1?000(0 1)0?0??-?01?012?100??????0-0000?????????????000-0?????010?1?00000010?0?0000???1?0-?0001000?????????0???????0?0????010?00?-??----0?000?0??1?00?01110?0???01????0001?100000---??????????????0
	Corsochelys_haliniches          ???1?????10?1?0000???????00001?????????????????????220211001??210????1010??10001000211000????001?02?????????????????????????????????????????????????????????????????????????????????????1111011120001110001??????????1110210????1--0011?0111200000?0?10?20??1????
	Ctenochelys_stenoporus          1--10?001100?10000100200?0??0?????10001100-10100?0022021210?1??1000111010101000110021101011??001?2??????????001101030-010010110100020010111121100001110-101112111032-0-020001---?00000?0111101?120001110001201???????1110211120??--???????1120000010110?201?1???0
	Dermatemys_mawii                1--100001(0 1)001100201000000100000110000100?20101000002202110011221001110010001000110021000000?02-1002120------000001000-0110001101101000100-1121100000000-20111101?112-00100001-1-1001000011110110-0010111010201111??10111020012011--00101?110010---1?000100?0000?0
	Dermochelys_coriacea            1--101001000000-00001000000001011000000000-101000002201110021221021-0003000100010002110000000001102220------0001112--?020-00---300-----0-----------111-?41-----11032-0-021--------------111101112000110000120-0111110111021112011--0011-0111301001101001202?1?100
	Desmatochelys_lowi              001000001100110001101000000001011000000001-11100000220212101122101011101011100010002100000?1?001102110??????001101000-010010110?00020010??1?2?100001110-301112111032-0-0000?????????????1011011120??0010000201???????1110211120?1--001110111200110101111202?1?1?0
	Dinochelys_whitei               0?10??1?1101??0?00100?0000?00???10?01???0???????0???20?11?????2???????0?000???????0??0???????0??????????????00000000130??0?01101?0000010101120100100000-00111101??0???0000000010000000(0 1)200???0--------?????0?1?1????????????110????????????????????????100???????
	Dorsetochelys_delairi           0010001?110?010?00100100000000?110?00?0000-10100??0220211?0112210010100100000-000?011?100????0?110202?------????????????????????????????????????????????????????????????????????????????????????????????????????????????????????????????????????????????????????0
	Dracochelys_bicuspis            ????0???110??10??0??01000?000??110000?00?1-10100000220{1 2}11001112100101101000?0?010?021?000???0001?0111?------00000100??1100001101?00100111020?1101?01100-20???211?002-00000??????????????0111?110-000001000?0010?????01110200??0???????????0?000---1?0???00??????0
	Echmatemys_wyomingensis         ??????????????????????????????????????????????????????????????????????????????????????????????????????????????????000-0101001101?0000010?-1121100000000-201111011102-11100001-1-00100001???????????????????201???????1110???120?1--?0????????????????????????????
	Elseya_dentata                  011011101101010-0010001--10000111000001002010110000320230-0212201010-00-00010-0100001000000010111?2320------00010000??010100-201?1200010??2121-00000000-20111101?102-1010001001?00?0000210?0111131000010?00201011??101111200121?11100??101??0?0---??0001001???0?0
	Emarginachelys_cretacea         1--1000?11??1100?0100?0001000?01100001?????1010???0220211??1122100111?????010?01??02100?????00????????------??????01??011??0??01?0000?10????21100001000-201111?1?0?2-0?000001-1-00???10?11???111?????????????1???????11102????0?1--01????1??????????0??100??????0
	Emys_orbicularis                1--1000010001101201000000?000001100000?000-10100000220211001122000111001000100010102100000000001002120------000001000-0101001101000000100-10211000010010201011011012?01000001-1-0010000?1111011121010111010201111111?111020012011--00?11?110010---1?00010010000?0
	Eochelone_brabantica            1--1??0011000?000010020000000??110100000?0-10100?1022021100?1??1020-11010101000110021?01001????1?0211?????????????000-0?0000110100021010111021100001110-10111211?032-0-02000???????????????????????????????201???????111021112001-???11101112000001?110?201?1?110
	Eretmochelys_imbricata          1--1000111000100001002000000010110100011121101100212201110011221020-1101010100011002110101110001102110??????000011000-0200(0 1)0120100022010111021100001110-101112111032-0-020001---10(0 1)0000011110111200011100012011111110111021112001--001110111201000111101201010200
	Erquelinnesia_gosseleti         1--1??0011010?000010000000000??111100001?1-10100?2122021210?1?21020-1103000?00?110021?010????001?0211???????000???000-0?0010110100021010111021100001110-101112111032-0-02000???????????????????????????????201???????111021112001-???11101112000001?110?201?1?110
	Erymnochelys_madagascariensis   1--111001101110-0010120001000011100000100202111-000321230-1212201010-01-000100010?001000000010?112--20------000001000-0101001101101000100-2121100000000-001111011101110100010011001000021000111100000010000201011??101110200121011100011?110000---1?00010010000?0
	Euclastes_acutirostris          1--100001101??00?010020000000?011010001111-10100?212202121011221020-11010101000110021?010??????110211???????????????????????????????????????????????????????????????????????????????????????????????????????????????????????????????????????????????????????????0
	Euclastes_platyops              ??????????????00?0100????000??011010001111-10100?21220211??11??1020-???????100?1????????????????????????????????????????????????????????????????????????????????????????????????????????????????????????????????????????????????????????????????????????????????0
	Euclastes_wielandi              1--100001101??00?0100?0000000?011010001111-10100?2122021210112?1020-?10101010001100211010????001???11???????0101????????????????????????????????????????????????????????????????????????????????????????????????????????????????????????????????????????????????0
	Testudo_hermanni                1--100001100110120100000010000011000000002010101100220221001122100111001000100010102100000??0001002120------000001000-010100010100000110101121100000000-201111010102-00100001-1-0000100111110111210101110102011111110111020012011--000111110010---1?00000011000?0
	Geoclemys_hamiltonii            1--100001000110120110000010000011000000000-101011002202110011221001111010001000101021000000?0001002120------000001010-010100110110000010101121100000000-201111010112-11100001-1-0010100111110111210101110102011111110111020012011--000111110010---1?00010010000?0
	Glyptops_plicatulus             01100?1?1101?1??0010010?0??00??110?0100001-1?1??000220211?011121001010010000?-?01?0210000???000112201?------00000000100100001101?0000010101120100100000-00111101111101000000001000000000?00010--------??0?0001010???01111200110?1--00??1?100000---1?0???????????0
	Gopherus_polyphemus             1--100001100110120100000010000011000000002010101100220221001122100111001000100010002100000000001002120------000001000-010100010100000110101121100000000-201111010102-10100001-1-0000100111110111210101110102011111110111020012011--000111100010---1?00000011000?0
	Heckerochelys_romani            0??00???110?0?0-?????????0??0???1??????????1?1?????12??1??0?11000?1?10010?00?-??1?0110?00??????110000?????????????000-0000000?0?10?000?01011?0??0001100-?011020??00100000000001000000000?????0--------????????0?????01110?00110??--????1?1??????????????????????0
	Helochelydra_nopcsai            00100?1?1100010000100?010000?00110000000?0-?????0??22021100?1??10???100000000000000211000????00111211?------000001??15???0?????????????????????????????????????????????00????????????????????????????????????????????111?20????????????????00?0---1?????????????0
	Hoplochelys_crassa              ??????????????????????????????????????????????????????????????????????????????????????????????????????????????????020-011??0?101?0000?10??1121100000000-201111010002-0?000001-1-00-1-100???????????????????201???????111020012???????????????????????????????????
	Hoyasemys_jimenezi              ?????????????????????????????????0??0???????????????????????1??10????00?00???????????1000????????0??????????00???100100?00001101?0?200?0111?211?0?01100000111000?1?2-110000???????????0?11?????????????????????11??1??????????00???????11???00?---??0?01??000????
	Indochelys_spatulata            ??????????????????????????????????????????????????????????????????????????????????????????????????????????????????000-0??000010??000001010??20000?0???0-000??000???10??000????1??????????????????????????????????????????????????????????????????????????????????
	Itilochelys_rasstrigin          1--100001100?1000010020000000?011010?01111-10100?2122021100?1??1020-1?010001000100021?010????001102?1???????010101??????????????????????????????????????????????????????????????????????111?01112?????100?????????????????????????????????112000001???????????1?0
	Judithemys_sukhanovi            ???1??0?1101?10?10100100000000011???0??00??101?0000220211?0?12210010?101000100000?0210100???000110111???????00000?000?0100001101?0000010101?21100001000-20111211?002-00000001-1?000000(0 1)0?111011120(0 1)0001(0 1)0102?101112101110200?20?1--00??1?100000---1?0??100?00?0?0
	Kallokibotion_bajazidi          00?0??0?1?0?01?00?100?0000?000?100?000?00??111?1??02202310011121??1??00?100100?011?1?0000????00110001?????????????000-00000011??0000001011?1?00?000?000-001?1101??011?200000001000?00000?00000--------0?0???????0--00111010011011--0000???00000---0?????????????0
	Kayentachelys_aprix             001000101100000-001000000000000?10?0000001-10100000120110-0001000010000100000-0010012010000??000-00000??????100000000-000000000(0 1)100000000-1120000001000-00001000?001000000000010000000000?0?00--------??00000001?00001010?0011011--00001?10?000---??????00????0?0
	Kinosternon_flavescens          1--100001000110120100001010000011000010000-101000002202111011221001100010001000100021000000?0101?02120------00000101010110001102011000100-1121100000001121---?-11022-01000001-1-11-1-2011111011110???11101021-1111110111020012011--111110110010---1?000100100?0?0
	Kirgizemys_hoburensis           0011000?110?010010100100000000011000000000-1010000022?211001112{0 1}0010100100010000?00210100???000100111?-???????????000-0100001111?0000010??1121100001000-201112111002-0?000001-1?000000(0 1)0?111?111200000110??2?10?1????????2???20?1?????????0?000---1?????????????0
	Lepidochelys_kempii             1--100011100010000100200000001011010001111-101000212201121011221020-1101010100011002110101110001102110??????01(0 1)111000-020000120(0 1)00022010111121100011110-101112111032-0-020001---00(0 1)0000011110111200011100012011111110111020112001--001110111201000111101201010200
	Lepidochelys_olivacea           1--100011100010000100200000001011010001111-101000212201121011221020-1101010100011002110101110001102110??????01(0 1)1110(0 3)0-020000120(0 1)00022010111121100?11110-101112111032-0-020001---00(0 1)0000011110111200011100012011111110111020112001--001110111201000111101201010200
	Lissemys_punctata               1--1010?110?110120110000010010011121010000-1112000022022110112210021010200210101000210000???0001012120------000001201201000011-3001000103----------1110-201114111032-0-0-1----1---------11010120-0010111000201-11--10111020012001--011110111010---1?0??101?001??0
	Lophochelys                     ??????????????????????????????????????????????????????????????????????????????????????????????????????????????????030-?1001011???002(0 1)01?11?12110??011?00101????11032-0-02?????????????????????????????????????????????????????0??????????????????????????????????
	Macroclemys_schmidti            1??1??001000110020100100000000?110?01?0000-101000002202410011221001?1101000100010002??00000??00100212???????000001??????????????????????????????????????????????????????????????????????????????????????????????????????????????????????????????????????????????0
	Macroclemys_temminckii          1--100001000110020100100000000011000100000-10100000220221001122100111101000100010002100000010001002120??????00????000-0110000101000000100-1011100001100-201112111032-01000001-1-00?0011011110111200101110102011112200111020012001--000011110000---1?000100110?0?0
	Meiolania_platyceps             0000000010000100001000001012000110000000021101011002200310001211001(0 1)0000100110001001100000??1001(0 1)00100111111000000000-?0000???0100000?1???1020?00101100-00101001?012-0000000001000??????010001112000000000000?0012201111000011011--00001??00000---0?00000010000?0
	Mesodermochelys_undulatus       ???????1???????????????????????????????????????????????????????????????????10???????????????????????????????002011100-02000011?10002?0100-?12??00--1110-10111211?032-0-021--------------11100111200000000002010111110111021112011--0011101112010011010??202?1?1??
	Mexichelys_coahuilaensis        1--1?0001101??00001001000?000??110?0?011???10100?2122021100?1??1020-11010?01000100021?00000????1?0211???????010???000-?11?0??????0?2?0?????12????0?11?0-3??????????2-?????????????????????????????????????????????????????????001-??????01????????????????????100
	Mongolemys_elegans              1--(0 1)00001101110?2010000000000001100000000201010000022021100112210010100100010??00002100000??0001?01110------000001000-010100?10100000?10??1121100000000-20111101?102-10100001-1-00?00000?????111210101110102?111???001110200120?1--0???1?1??????????0??100??????0
	Mongolochelys_efremovi          0010000?100001000010?10000110001100000000211010110012021100011200010{0 1}0001001100011011?001????00110001000000000????000-0000000001?000?0000-1020100001100-00101001?00??0000000001000000000000001111100000000000001112001010100110?1--000????00000---1?0??100?000??0
	Myuchelys_latisternum           011011101101010-0010001--10000111000001000-10110000320230-0212201010-00-00010-010000101000??1011102320------00010?00??010100-201?12000100-2121-00000000-201111011102-111000100100000000210001111310000100002010111110111120012101110001101?0000---1?0001001???0?0
	Natator_depressus               1--100001100010000100200000001011010001111-101000212201110011221020-11010101000110021101011?0001102110??????000111000-020000110100022010111021100001110-101112111032-0-020001---10(0 1)0000011110111200011100012011111110111021112001--0011101112010001?1101201010110
	Neurankylus_eximius             ???0??1??10??1?01?????????000?01???????????????????220?1100212210?1??00?0000000100?210000???00011??221????????????00130100001101?0000010101021100100000-00111101?1?101??0000001000000000???????????????????101????????????????0??--?????????????????????????????0
	Nichollsemys_bareri             1--1??1?1101110??011010000000?0110?000?001-10100000220211001122100011101011100011002110100??0001?02110??????00??????????????????????????????????????????????????????????????????????????????????????????????????????????????????????????????????????????????????0
	Ninjemys_oweni                  0???????1?????0?00?0???????20???1??00?00?211?101100?2????????????0?????????1?0????????????????????????110011???????????????????????????????????????????????????????????????????????????????????????????????????0????1????????????????????????????????????????????
	Niolamia_argentina              0000000?10000?000010000010120?0110?0000001-101011002200?100(0 1)1211001?0000100110001001??000???1?01?0?10?00001000??000?0-?????????????????????????????????????????????????????????????????????????????????????????0????1???????????????????????????????????????????0
	Notoemys_laticentralis          ???????????????-???????????000?????????????????????3202?0-0??2?0?????00?00????0100?01?000????00110232?????????????000-010000010100000010101120000000110-0011?101?1111?010001001100000002110?11?-------1?0??201??????0??????0??1??11?0???????000---1?0?????1???0??
	Notoemys_oxfordiensis           ??????????????????????????????????????????????????????????????????????????????????????????????????????????????????00??0??0000???0??000?0????2??????01?0-0011?10??111111??00??????00000?21????1????----??0???0???????0?????????11?10?000?????0?????1??????????????
	Notoemys_zapatocaensis          ??????????????????????????????????????????????????????????????????????????????????????????????????????????????????010-010000010100000010101020000000100-00111101111111010001001100000002???????????????????2010?????????????1211111????1?????????????????????????
	Ocepechelon_bouyai              0010?010110101000010000?000000011110000000-111?0000220210-011221020-100100100?010?021?000????00112211???????????????????????????????????????????????????????????????????????????????????????????????????????????????????????????????????????????????????????????0
	Odontochelys_semitestacea       0000??0??0000?0-00?0??0??0?000?00??00?-0?--??0????00000?0-0?00000?1??00?-??00-?00??????00??????0-???????????00????----0----0000--------0-----------1000-000??000?--00--00???????????????000?00--------?00??----10000000?00000-01?--??00??0??000---1?0??1000?01??0
	Ordosemys_leios                 0???????110??10?{1 2}???01?00?????????????0??0-?????????2??111??11???0?0?????00???????????10?????0???0????????????????000-010000111110000010101?2010000111?-10???????002-000000???1??0?0?0(0 1)0011?0111210000?00??0??01112101110200??001--000?1?10?000---1?0????????????
	Ordosemys_skull                 0010000?????????1?10??0?0?000?01100000???0-1?1000?02202?1?01?1210010110?0???0?00?0021?100???0001101?1???????????????????????????????????????????????????????????????????????????????????????????????????0???????????????????????????????????????????????????????0
	Pacifichelys_spp.               1--1?00011000?0000100?0000000??110100011?1-10100?11220?1100?1??1020-1?0?01?100?110021?0101???001?0??1???????01??????0-?1000?????????????????????????????????????????????????????????????111?01??????1?100????????????1110211??????????????112000001?11??????????0
	Palaeochersis_talampayensis     0000?00?000?001-0?10??000000000000?000?000-0?1?0??0110000-0?1100001000000?000-000?110?000??????0-00?0???????00??00000-0?0?????0?0??00??0??-0???????00?0-?0001000?0???0?0?00???0???????0?110000--------0000000?0100000000000000110???000??00?000---1?0??0000?000?0
	Patagoniaemys_gasparinae        ??????????????????????????????????????????????????????????????????????????????????????????????????????????????????000-?0000?0????0?0?0????1??0?????11?0-0????????0???0???0???????0?00???010?01112100000?0??1??0112100?????????0?1--000???1???????????????????????
	Peligrochelys_walshae           ???0?????00????0???????????1?0???????????1-?????????20?1100(0 1)?220?????0??1??1???010011?001???100110??1?????00?????????????????????????????????????????????????????????????????????????????????????????????????????????????????????????????????????????????????????
	Pelodiscus_sinensis             1--101001101110120110000010010011?2??10000-1112000022022110112210020110200210101000210000???000111212?------??????201201000011-3001000103----------1110-201114111-32---001--------------110?0120-00?011100020--11??10???????????????????????0??????????????0010?0
	Pelomedusa_subrufa              1--111001101110-2010000001000011100000100202111-000321230-(0 1)212201010-00-000100010000100000001011102320------000001000-0101001101101000100-2121100000000-001111011111110100010010000000021000111100000010000201011111011102001210111000110110000---1?00010010000?0
	Phrynops_geoffroanus            011011101101010-2010001--10000111000001000-10110000320230-0212201010-00-000000110000100000001011122320------100100000-0101001111101000100-1121100000000-201111011112-10100010010000000021000111131000010000201011111011112001210111000110110000---1?00010010000?0
	Platychelys_oberndorferi        ??????????????????????????????????????????????????????????????????????????????????????????????????????????????????01100100000101100000100-1010000000110-00111101?11111110001001100000002110??11???----1?0??0010?????0?????????1110000?11?????????????????????????
	Platysternon_megacephalum       1--100001000110000100101000000011000100000-10100?002202210011221000111010001000100021100000?0001002120------000001000-010000010110000010101021100001000-201111011032-02100001-1-0000000011010111210101110002011111200111020012001--000111100000---1?000100100?0?0
	Plesiobaena_antiqua             0010002?1101110010100000000000011000000000-10100000220211002122100101001000000011?0210000???00011?2221------??????00130100001101?00000(0 1)0??1-21100000000-00111101?1?101?00000021?000000100000?11????????????101010??001111?0???0?1--0???1?1?????????????100??????0
	Plesiochelys_etalloni           001100001100(0 1)1001010000000000?011000000001-10100?0022021100112210110100100010001?00110000???000??02120??????000000000?0100001101?0020010100020100000(0 1)00-00111101?1?2-1000000001000000000???????????????????0010??????1110?????0?1--0?????1??000---10?00100??????0
	Pleurosternon_bullockii         0110??1?1100110?00100100000000?1100000??00-1?10????220211?01112?00101?0100??0?0???0110000????0????2011------??????00130?00?01101?00000100-2120100100000-001??101??110100000100100000000000???0--------??0?000?????????????????0?1--00???????????????????????????0
	Podocnemis_expansa              1--111001101110-00100000010000111000001002121110000321230-1212201011-01-00010001000010000000101112--20------00000100(0 1)30101001101101000100-2121100000000-00111101111111010001001(0 1)001000021000111100000010000201011111011112001210111000110111000---1?00010010000?0
	Portlandemys_macdowelli         00110000110??1001????0????0000011000000001-10100000220211001122100101101000???01000110000??10001102120??????001000??????????????????????????????????????????????????????????????????????????????????????????????????????????????????????????????????????????????0
	Prochelidella_cerrobarcinae     ??????????????????????????????????????????????????????????????????????????????????????????????????????????????????000-0??1?01?01001000100-1121100001000-201111011??????10001001000000002????????????????????????????????????????????0????????????????????????????
	Procolpochelys_grandaeva        1--1??0?11000?00001000000000000110100000?1-10100?11220????0?1???020-?1010??100?11?0???010??????1?02???????????????000-0?00001?0??0?2???0????21??0????1???????????????????????????????????????????????????????????????????????????????????????????????????????????
	Proganochelys_quenstedti        0000?00?0000000-00000000000000000000000001-00000100000000-0?000000100000-0000-0001000000000?0?00-0000001110000000000(0 1)0000?0?000000000??0??-000-00?00000-00000000?0?100?0000000010000000?010000--------000000000000000000000000010--00000?000000---0?00000000000?0
	Proterochersis_robusta          ??????????????????????????????????????????????????????????????????????????????????????????????????????????????????000-0???????000??00??0??-010?00?00000-00001000?0?0?0?10000000000000000????????????????????????????????????001?1??000?0?????????????????????????
	Protochelydra_zangerli          1--10?0?10?0110???10010000000?0110000???0??101????0220?21???12210011????00010?0???0???0?????00????21?0????????????????0???????0????0???0????????0001000-201112?1?0?2-0-0000?1-1-00?0?110????????????????????????????????????120?1--0????????????????????????????0
	Protostega_gigas                1--0??001000??0?0010100000?0??0110?0?00001-1110000022021210?1?2102?-11030111000100021?000????001?0211???????000100230-0100001101000200000--1----0--1110-301113121032-0-021--------------111?011120????100002010111110111021112001--0011101112001101111112020101?0
	Puppigerus_camperi              1--1??0011000?0000100200000001011010001111-10100?2122021100112?1020-11030101000110021?01011??00110211???????011101000-010000110100021010111121100001110-101112111032-0-02000?????????00?1111011120001110001201???????1110211120???????????1120000010110?201?1?110
	Rhinochelys_nammourensis        0010??0011001?0?001???000000???1?0?0??????????????????2?????????0???1??????100????????????????????????????????????230-0100001101?00200000-???1100?01110-301112111032-0-02???????????????????????????????????01????????????????0???????????1?200???1?1111202?1????
	Rhinochelys_pulchriceps         ?010??001100110??010100000000?0110?0?00001-1110000022021210?1??101011101011100?100021?000????001?02?1?????????????230-??????????????????????????????????????????????????????????????????????????????????????????????????????????????????????????????????????????0
	Rhinochelys_sp.                 0010??0011001?0?00101?00000001011000000001-11100?0022021210?1??10101?1010111000100021?000????001?0211???????????????????????????????????????????????????????????????????????????????????????????????????????????????????????????????????????????????????????????0
	Santanachelys_gaffneyi          0010000?1100110?0010120000000?0110?0001001-1110000022021100?12210100?00100110?01??02??00????00?1?022????????00??01000?0?00001101?00200100-?020000?01100-30111211?012-0?00?0?????????????11???????????0?????0?1?1?????111021???0??--0???1?1??2?0---?01011102?1???0
	Shachemys_laosiana              1--1??0?110?1?01(1 2)?????????00???11?????????????????02????????12210011??0?0??????1010???000?????0???212?????????????000-0??100-301?(0 1)2000100-2120-?0001000-20111101?002-0100000001000100000???????????????????????1????????????????????????????????????????????????0
	Siamochelys_peninsularis        ??????????????????????????????????????????????????????????????????????????????????????????????????????????????????001?0?0000111110000010101?21??00?1000-201?1101??12-01000100010000000?0?????????????????????????????????????????????????????????????????????????
	Sinemys_gamera                  0110??1?1101110020100???0000??011?????0??0-????????2212?10011120001?100?00010??0?0021?100???000100??1?------??????001?0?????1???1002?010????2?10???1????2??????01?0??00??0????1??????0????????????????????????????????????????????????????0000????1?????????????0
	Sinemys_lens                    0010??1?11011100201001000?0000?11??00????0-???????022{0 1}22100?1?200010?00100010??000021?100???0001?0111?------00000100??010000110110020010102-21101001(0 1)00-201112101002-000100???1??0?000?0?1?0?????0?????????0???1??????????????0????????????????????????100?000??0
	Solnhofia_parsonsi              0011000?1101(0 1)100101000000?0000011000000100-1110--0022021100112210010010200010001100210000???0001102120??????011100000-0??0?01101?00200102-1?20100?01100-10???111?002-000000??????000?00?110?00--------???????1?10????111020???0??--??0?1?1??000---1?0?0100?0000?0
	Staurotypus_triporcatus         1--100001000110120110001010000011000110000-101000002202111011221001100010001000100021000000?0101002120------0000010201011000110210(0 1)000100-11211?00000011201111111022-01010001-1-00-1-201111101111001011101021-1111?10111020012001--111010110010---1?0001001???0?0
	Sternotherus_odoratus           1--100001000110120100001010000011000010000-101000002202111011221001110010001000100021000000?0101002120------00000101010110001102111000100-1121100000001121---?-11022-01000001-1-11-1-201111101111001011101021-1111110111020012011--111010110010---1?00010010000?0
	Syllomus_aegyptiacus            1--1??0??0001?0??01???00?000?1?????????????????????22021??0?12210???110???????000?0??1000????00?????????????0010010313010000110??002?0(0 1)0???1211000011100??1??????032-0-0200?????????????11?1011????????0001???????????????????0?????0?????1130100010?????????????
	Tasbacka_aldabergeni            1--1?00011001?00011002000000?1011010001111-10100?212202121011??1020-1101010100?0100211010????00???2???------011101000-010000110?000200101110211000011100101112111032-0-02000??????0?????11??01??????????0??????1?????1110211??0???????????112000001?????????????0
	Tasbacka_ouledabdounensis       1--1?00011000?0000100200000001?11010001111-10100?212202121011221020-11010101000110021?010????00110211???????011101??????????????????????????????????????????????????????????????????????????????????????????????????????????????????????????????????????????????0
	Terlinguachelys_fischbecki      ????????????????????????????????????????????????????????????????????????????????????????????????????????????0000010?0-?1000?1???0??????????0???????11?00101??????032-0-020???????????????????????????????????????????1111211??????????????112000001?1?012?0?1?1??
	Jurassichelon_oleronensis       0010001?110?010010100?0000000001100000?001-1110000022021100112210110?10100?00001?1021000????0001102120????????????00??010000110??0????10????????0???1?0-1????1?1?102-????00??????0?0?0??11??00--------0?0??1???????????????????????????1????????????????????????0
	Toxochelys_latiremis            101100001101110010100000000001011000001010-1010001022021100?12210000110101010001000210010001000110212?------00(0 1)101000-0200101101000200101111211000011(0 1)0-101112111032-0-0200???1??0???01011?10111200??0????1?01011??001110?00??00?--0???111??100---?0110110??1?000
	Trachemys_scripta               1--1000011000101201000000100000110000000021101000002202110011221001110010001000101021000000?0001002120------000001000-0101001101000001100-1021100000000-201111011112-10100001-1-0000000111?-0--1211101110??2011--??-0-???2?0?-011--000111110010---1?00010010000?0
	Trinitichelys_hiatti            0010002?1101110?10100100000000011000000000-101?00002202110?2122100101001000000010?0210000???0001102221------0000000013010?00110??0?00?10??1121100?00000-00111101?1?101??00000011000000?0??00?0--------???????10???????????????0?????????????????????????????????0
	Warkalania_carinaminor          ????????????????0???????????????????????????????????20031?????????????????????????????????????????????1110???????????????????????????????????????????????????????????????????????????????????????????????????????????????????????????????????????????????????????
	Xinjiangchelys_junggarensis     ??????????????????????????????????????????????????????????????????????????????????????????????????????????????????00??010000111110000010101121100101000-201111011002-0000010001000000010?10010--------1????000011??00111?20?110?1--0?????1???????????????????????
	Xinjiangchelys_radiplicatoides  01?0??1?1101?100{1 2}??0??????0????11??0?0????????????0220?1100111200?????0?0???00000002??00????000?12?21?????????????000-010000??11?0000010101121100???000-201?11011002-0000010001000000010???????????????????0?????????111?20011????????????00000---1??????????????
	Xinjiangchelys_wusu             0110?01011010?0020100?000000000110?00??--??1?1?0?0022021100?11200010110100?1000000021?00?????00?12111?011???00??01000-0??000111110(0 1)00010101121100101000-201?11011002-000000000100000001000???0?-------1?0?????????????????????????????????0?000---1?0??10000000?0
	Yaminuechelys_maior             0?1?????110?0?0-20????????1000?1????0??0????????0?0?????0-???22?????-00-00?000?10?00??000??????11??32?------100???00130100001101?01000100-1121100000100-20111101111111010001001000000002100?11113100001010020101????0111?2001?1??01??????1??0?????????0??????????
	Yehguia_tatsuensis              ??????????????????????????????????????????????????????????????????????????????????????????????????????????????????00120?????1111???000100-??2???0100000-20111101???2-??00010001000000000??????????????????????????????????????0?????????11???????????????????????
	Leyvachelys_cipadi              00111?1?11010?0000100000000000011000000110-?010000022021200?1??10000100200?10?0-00021----0???0010?21??------01??0100000?0?0???01?0?000?????1?1?????0?????????????????1??????????????????111?01????????1?0??201???????????2?0??0??--0?0????100000?01?0???00??????1
	Brachyopsemys_tingitana         1--1?00011010100?0100100000000011110000110-1012000022021200?1?21000010020001000-00021?---????00100211???????010101??????????????????????????????????????????????????????????????????????????????????????????????????????????????????????????????????????????????1
	Angolachelys_mbaxi              1--1?00011010?00101002000000000110?0000110-101?000022021200?1??10?0?1?02000?0?0-0?021?---??????1?02?????????????????????????????????????????????????????????????????????????????????????????????????????????????????????????????????????????????????????????????1
	Sandwonia_harrisi               1--10?101100?10000100200000000011010000110-10100020220210-0?1??1002010020000000-00021----????00111211?------010101??????????????????????????????????????????????????????????????????????????????????????????????????????????????????????????????????????????????1

;

END;
BEGIN NOTES;

	TEXT   TAXON = 81 CHARACTER = 199 TEXT = 1;

END;

BEGIN SETS;
	CHARSET Cranial   =   1 -  108;
	CHARSET Lower_Jaw   =   109 -  114;
	CHARSET Carapace   =   115 -  118 120 -  126 128 -  135 137 -  144 146 -  147;
	CHARSET Plastron   =   148 -  149 151 -  184;
	CHARSET Neck   =   185 -  203;
	CHARSET Ribs   =   204 -  206;
	CHARSET Vertebrae   =   207;
	CHARSET Tail   =   208 -  213;
	CHARSET Pectoral_Girdle   =   214 -  222;
	CHARSET Pelvic_Girdle   =   223 -  234;
	CHARSET Forelimb   =   235 -  251;
	CHARSET Hindlimb   =   252 -  256;

	TAXSET No_Shell  =  13 15 21 -  22 24 29 48 54 64 -  66 76 86 96 -  97 102 105 109 119 129 140 146;
	TAXSET No_skull  =  42 44 56 73 75 85 99 -  100 108 113 120 123 132 147 151;
	TAXSET '>50%  Missing'  =  1 -  8 10 13 15 21 -  22 24 27 29 -  30 38 -  39 42 44 47 -  48 53 -  54 56 64 -  66 71 -  76 85 -  86 90 95 -  98 100 -  102 105 -  106 108 -  109 113 119 -  121 123 -  124 127 -  129 131 -  133 138 140 -  141 146 -  147 151;
	TAXSET Outgroups  =  103 122;
	TAXSET 'ROGUE "OUTGROUPS"'  =  1 -  12 72 74;
	TAXSET Chelonioid_exclusion_set  =  16 20 22 -  23 29 -  30 33 39 48 -  49 52 60 62 64 -  66 76 85 90 96 106 121 125 -  129 138 -  141;

END;

BEGIN MESQUITECHARMODELS;
	ProbModelSet * UNTITLED   =  'Mk1 (est.)':  1 -  257;
END;

BEGIN ASSUMPTIONS;
	OPTIONS DEFTYPE = unord PolyTcount = MINSTEPS;
	TYPESET * UNTITLED   =  unord:  1 -  6 8 -  16 18 -  21 23 -  41 43 -  46 48 -  49 51 -  52 54 56 58 -  62 64 -  65 68 -  71 73 -  74 76 -  84 86 -  93 95 -  98 100 -  110 112 -  114 116 -  120 122 -  127 129 -  130 132 -  136 138 -  140 142 -  163 165 -  166 168 -  181 183 185 -  203 205 -  215 217 219 -  221 223 -  236 238 -  248 252 -  254 256 -  257, ord:  7 17 22 42 47 - 53\3 55 57 63 - 66\3 67 72 - 75\3 85 94 99 111 115 121 128 - 131\3 137 141 164 - 167\3 182 184 204 216 218 222 237 249 -  251 255;

END;

BEGIN MacClade;
	Version 4.0 75;
	LastModified 2092064106;
	FileSettings treewindow '1' '1' '1' '0';
	Singles 010;
	Editor 000110011111111000100 '1' '24' Geneva '9' '100' '1' all;
	EditorPosition '40' '4' '920' '1276';
	TreeWindowPosition '40' '2' '920' '1274';
	ListWindow Characters open Geneva '9' '50' '25' '265' '495' 00;
	ListWindow Taxa open Geneva '9' '69' '321' '825' '360' 100;
	ListWindow Trees open Geneva '9' '50' '10' '185' '379';
	ListWindow TypeSets closed Geneva '9' '50' '10' '276' '490';
	ListWindow WtSets closed Geneva '9' '50' '10' '276' '490';
	ListWindow ExSets closed Geneva '9' '50' '10' '276' '490';
	ListWindow CharSets closed Geneva '9' '50' '10' '249' '188';
	ListWindow TaxSets open Geneva '9' '151' '93' '153' '184';
	ListWindow NexusBlocks closed Geneva '9' '50' '10' '276' '490';
	ChartWindowPosition '52' '30' '878' '1220';
	StateNamesSymbols closed Geneva '9' '10' '50' '30' '148' '220';
	WindowOrder List TaxSets List Taxa Tree List Characters List Trees;
	OtherSymbols & / 00 ? -;
	Correlation '0' '0' '1000' '0' '0' 10011010;
	Salmo 00000001;
	EditorFile '2';
	ExportHTML _ MOSS '100' 110000;
	PrettyPrint 10;
	CharLegendPosition '864' '1175' '77' '85';
	TreeLegendPosition '877' '1077' '64' '93';
	EditorToolsPosition '810' '419' '115' '165';
	TreeToolsPosition '799' '5' '126' '138';
	TreeWindowProgram 10;
	TreeWindow 0000;
	Continuous '0' '3' 1;
	Calculations 0000001;
	SummaryMode '0' '0' 0;
	Charts Geneva '9' ( normal ) 0010;
	NexusOptions '0' '0' '50' 001011011;
	TipLabel '1';
	TreeFont Geneva '9' ( normal );
	TreeShape 1.0 1.0 0100;
	TraceLabels 0101;
	ChartColors '0' '0' '-1' '9' 11;
	ChartBiggestSpot 1;
	ChartPercent 10;
	ChartBarWidth '10' 1;
	ChartVerticalAxis 10101;
	ChartMinMax '0';
	TraceAllChangesDisplay '1' 1;
	BarsOnBranchesDisplay '0' '0' '-5536' '10000' '10000' '10000' '10000' '-5536' '-536' '-536' '-536' '6' '1' 0000101;
	ContinuousBranchLabels 0;
	AllStatesBranchLabels 1;
	IndexNotation '2' 1;
	PrintTree 10.00 '2' '2' '2' '2' '2' '2' '2' '2' '2' '2' '2' Geneva '9' ( normal ) Geneva '10' ( normal ) Geneva '9' ( normal ) Geneva '9' ( normal ) Geneva '9' ( bold ) Geneva '9' ( normal ) Geneva '9' ( normal ) '0' '0' '0' '0' '0' '0' '0' '0' '0' '0' '0' '0' '0' '0' '0' '0' '0' '0' '0' '0' '0' '0' '0' '0' '0' '0' '0' '0' '0' '0' '1' '1' '1' '1' '81' '114' '-39' '4' '-40' '0' '1' '2' '1' '8' '0' '0' '0' '2' 1000111000000000000100000111000;
	MatchChar 00 .;
	EntryInterpretation 01;
	ColorOptions 0;
	TreeTools '0' '5' '4' '0' '10' '4' '0' 00100111111101110;
	EditorTools '0' '0' '0' '1000' '0' '0' '6' '3' 000001011100001;
	PairAlign '2' '2' '3' '2' '1' '1' '2' '1' '3' 1010;
	BothTools '1';

END;
Begin MESQUITE;
		MESQUITESCRIPTVERSION 2;
		TITLE AUTO;
		tell ProjectCoordinator;
		timeSaved 1445862307913;
		getEmployee #mesquite.minimal.ManageTaxa.ManageTaxa;
		tell It;
			setID 0 5796436637487034368;
			tell It;
				setDefaultOrder  0 1 2 3 4 5 6 7 8 9 10 11 12 13 14 15 17 18 19 20 21 22 23 24 25 26 27 28 29 31 32 33 34 35 36 37 38 39 40 41 42 43 44 45 46 47 48 49 50 51 52 53 54 55 56 57 58 59 60 61 62 63 64 65 66 67 68 69 70 71 72 73 74 75 76 77 78 79 80 81 82 83 84 85 86 87 88 89 90 91 92 93 94 102 103 105 106 107 108 109 110 111 112 113 114 115 116 117 118 119 120 121 122 123 124 125 126 127 128 129 130 131 132 133 134 135 136 137 138 140 141 163 164 165 166 167 168 169 178 169 143 169 170 146 147 148 169 150 151 152 169 154 155 156 157;
				attachments ;
			endTell;
		endTell;
		getEmployee #mesquite.charMatrices.ManageCharacters.ManageCharacters;
		tell It;
			setID 0 4662462210488397264;
			tell It;
				setDefaultOrder  0 1 2 3 4 5 6 8 9 10 11 12 13 14 15 16 17 18 19 20 21 22 23 24 25 26 27 28 29 30 31 32 33 34 35 36 37 38 39 40 41 42 43 44 45 46 47 48 49 50 51 52 53 54 55 56 57 58 59 60 61 62 63 64 65 66 67 68 69 70 71 72 73 74 75 76 77 78 79 80 81 82 84 85 86 87 88 89 90 91 92 93 94 96 97 98 99 101 102 103 104 105 106 107 108 109 121 122 124 125 128 129 130 131 132 133 137 138 118 138 139 140 141 142 143 146 126 146 147 148 151 152 153 154 155 135 155 156 157 158 159 161 162 163 144 163 164 165 166 149 166 168 169 170 171 172 173 174 175 176 177 178 179 180 181 182 183 184 185 186 187 188 189 190 191 192 193 194 195 196 197 198 199 200 201 202 203 204 205 206 207 208 209 210 211 212 213 214 215 216 217 218 219 220 221 222 223 224 225 226 227 228 229 232 233 234 235 236 237 238 239 240 241 242 243 244 245 246 247 248 249 250 251 252 253 254 255 263 264 265 266 267 268 269 270 271 272 273 274 275 276 279 280 281 282 283 256;
				attachments ;
			endTell;
			mqVersion 304;
			checksumv 0 3 3525376007 null  getNumChars 257 numChars 257 getNumTaxa 155 numTaxa 155   short true   bits 2305843009213694015   states 63   sumSquaresStatesOnly 81971.0 sumSquares -4.611686018427388E19 longCompressibleToShort false usingShortMatrix true   NumFiles 1 NumMatrices 1;
			mqVersion;
		endTell;
		getWindow;
		tell It;
			suppress;
			setResourcesState false false 100;
			setPopoutState 400;
			setExplanationSize 0;
			setAnnotationSize 0;
			setFontIncAnnot 0;
			setFontIncExp 0;
			setSize 1280 691;
			setLocation 0 23;
			setFont SanSerif;
			setFontSize 10;
			getToolPalette;
			tell It;
			endTell;
			desuppress;
		endTell;
		getEmployee  #mesquite.minimal.ManageTaxa.ManageTaxa;
		tell It;
			showTaxa #5796436637487034368 #mesquite.lists.TaxonList.TaxonList;
			tell It;
				setTaxa #5796436637487034368;
				getWindow;
				tell It;
					newAssistant  #mesquite.lists.TaxonListCurrPartition.TaxonListCurrPartition;
					newAssistant  #mesquite.lists.DefaultTaxaOrder.DefaultTaxaOrder;
					setExplanationSize 30;
					setAnnotationSize 20;
					setFontIncAnnot 0;
					setFontIncExp 0;
					setSize 1180 619;
					setLocation 0 23;
					setFont SanSerif;
					setFontSize 10;
					getToolPalette;
					tell It;
					endTell;
				endTell;
				showWindow;
				getEmployee #mesquite.lists.ColorTaxon.ColorTaxon;
				tell It;
					setColor Red;
					removeColor off;
				endTell;
				getEmployee #mesquite.lists.TaxonListAnnotPanel.TaxonListAnnotPanel;
				tell It;
					togglePanel off;
				endTell;
			endTell;
		endTell;
		getEmployee  #mesquite.charMatrices.BasicDataWindowCoord.BasicDataWindowCoord;
		tell It;
			showDataWindow #4662462210488397264 #mesquite.charMatrices.BasicDataWindowMaker.BasicDataWindowMaker;
			tell It;
				getWindow;
				tell It;
					getTable;
					tell It;
						rowNamesWidth 109;
					endTell;
					setExplanationSize 30;
					setAnnotationSize 20;
					setFontIncAnnot 0;
					setFontIncExp 0;
					setSize 1180 619;
					setLocation 0 23;
					setFont SanSerif;
					setFontSize 10;
					getToolPalette;
					tell It;
						setTool mesquite.charMatrices.BasicDataWindowMaker.BasicDataWindow.ibeam;
					endTell;
					setActive;
					setTool mesquite.charMatrices.BasicDataWindowMaker.BasicDataWindow.ibeam;
					colorCells  #mesquite.charMatrices.ColorByState.ColorByState;
				tell It;
					setStateLimit 9;
					toggleUniformMaximum on;
				endTell;
					colorRowNames  #mesquite.charMatrices.TaxonGroupColor.TaxonGroupColor;
					colorColumnNames  #mesquite.charMatrices.CharGroupColor.CharGroupColor;
					colorText  #mesquite.charMatrices.NoColor.NoColor;
					setBackground White;
					toggleShowNames on;
					toggleShowTaxonNames on;
					toggleTight off;
					toggleThinRows off;
					toggleShowChanges on;
					toggleSeparateLines off;
					toggleShowStates on;
					toggleAutoWCharNames on;
					toggleAutoTaxonNames off;
					toggleShowDefaultCharNames off;
					toggleConstrainCW on;
					toggleBirdsEye off;
					toggleShowPaleGrid off;
					toggleShowPaleCellColors off;
					toggleShowPaleExcluded off;
					togglePaleInapplicable on;
					toggleShowBoldCellText off;
					toggleAllowAutosize on;
					toggleColorsPanel off;
					toggleDiagonal on;
					setDiagonalHeight 80;
					toggleLinkedScrolling on;
					toggleScrollLinkedTables off;
				endTell;
				showWindow;
				getWindow;
				tell It;
					forceAutosize;
				endTell;
				getEmployee #mesquite.charMatrices.ColorCells.ColorCells;
				tell It;
					setColor Red;
					removeColor off;
				endTell;
				getEmployee #mesquite.categ.StateNamesStrip.StateNamesStrip;
				tell It;
					showStrip off;
				endTell;
				getEmployee #mesquite.charMatrices.AnnotPanel.AnnotPanel;
				tell It;
					togglePanel off;
				endTell;
				getEmployee #mesquite.charMatrices.CharReferenceStrip.CharReferenceStrip;
				tell It;
					showStrip off;
				endTell;
				getEmployee #mesquite.charMatrices.QuickKeySelector.QuickKeySelector;
				tell It;
					autotabOff;
				endTell;
				getEmployee #mesquite.charMatrices.SelSummaryStrip.SelSummaryStrip;
				tell It;
					showStrip off;
				endTell;
				getEmployee #mesquite.categ.SmallStateNamesEditor.SmallStateNamesEditor;
				tell It;
					panelOpen true;
				endTell;
			endTell;
		endTell;
		endTell;
end;
